# Supplementary material for: Amino Acid Substitutions and Differential Gene Expression of Outer Membrane Proteins in Adherent-Invasive Escherichia coli
Source: Front Microbiol. 2019 Aug 6;10:1707. doi: 10.3389/fmicb.2019.01707 (PMC6691688; doi:10.3389/fmicb.2019.01707)
Supplement: Supplementary file 3 [file Table_1.xlsx]

## Sheet: S1
Supplementary Table 1. Information about the strains analysed. Disease of isolation, phylogroup origin, adhesion (ADH), invasion (INV) indices are indicated. OmpA, OmpC and OmpF point mutations and gene expression is depicted .
1 Number of bacteria per I-407 cell. 2 Percentage of intracellular bacteria after 1h of gentamicin treatment relative to the inoculum. 3 Protein presence=1 Protein Absence= 0 4 log10RTA where RTA=Efficiency ^(Ct target gene reference strain – Ct target gene sample) / Efficiency ^(Ct constitutive gene reference strain – Ct constitutive gene sample). 5 A/I condition = bacteria adhering and invading…
	Strains' characteristics					OmpA mutations																	OmpC mutations
Strain	Disease	Phenotype	Phylogroup	ADH1	INV2	P46	P87_89	P87	P88	P89	P114	P129	P131_137	P131	P132	P134_137	P139	P176	P186	P200	P228	P276	P47	P49	P50	P57	P85	P86	P88	P89	P90	P91	P107	P174	P177_178	P179	P182	P183_186	P187_189	P190	P191	P197	P220	P222	P224	P231	P232	P235	P236
LF82	CD	AIEC	B2	25.7	2.261	N	SVE	S	V	E	V	S	FDG	F	D	----	N	H	M	A	T	A	N	S	E	M	A	P	-	S	E	N	I	Q	SV	S	N	DPDF	TGH	G	I	K	V	A	V	W	D	N	-
AIEC04	Control	AIEC	B2	21.6	0.32	T	DNI	D	N	I	I	A	VPGGASF	V	P	GASF	D	H	M	V	T	A	D	S	V	M	A	P	-	S	E	N	I	Q	SV	S	N	DPDF	TGH	G	I	K	V	A	V	W	D	N	-
AIEC06	Control	AIEC	B2	10.2	0.177	P	DNI	D	N	I	I	A	VPGGASF	V	P	GASF	D	H	M	V	T	A	D	S	V	M	A	P	-	S	E	N	I	Q	SV	S	N	----	TGH	G	I	K	V	A	V	W	D	N	-
AIEC07	Control	AIEC	B1	20	0.565	P	DNI	D	N	I	V	A	VPGGASF	V	P	GASF	D	N	L	A	N	G	N	S	E	V	T	S	A	N	K	E	V	K	SV	S	-	DPDF	---	G	M	G	I	A	V	D	D	F	G
AIEC09	CD	AIEC	B2	5.4	0.216	P	DNI	D	N	I	I	A	VPGGASF	V	P	GASF	D	H	M	V	T	A	D	S	V	M	A	P	-	S	E	N	I	K	SV	S	N	----	TGH	G	I	K	V	A	V	W	D	N	-
AIEC11	CD	AIEC	B2	4.4	0.508	P	DNI	D	N	I	I	A	VPGGASF	V	P	GASF	D	H	M	A	T	G	N	S	K	M	E	P	-	S	D	N	V	K	SA	H	-	DPDF	---	G	M	D	I	A	V	W	D	N	-
AIEC12	CD	AIEC	B2	22.3	0.142	N	SVE	S	V	E	I	S	VYG	V	Y	----	N	H	M	A	N	G	N	D	V	M	S	A	-	N	E	N	V	K	NP	S	G	DPDF	FTS	G	V	D	I	G	I	D	A	T	-
AIEC14-1	CD	AIEC	B2	9.8	0.238	P	DNI	D	N	I	I	A	VPGGASF	V	P	GASF	D	H	M	V	T	A	D	S	V	M	A	P	-	S	E	N	I	Q	SV	S	N	DPDF	TGH	G	I	K	V	A	V	W	D	N	-
AIEC15-1	CD	AIEC	B2	10	0.305	P	DNI	D	N	I	I	A	VPGGASF	V	P	GASF	D	H	M	V	T	A	D	S	V	M	A	P	-	S	E	N	I	Q	SV	S	N	----	TGH	G	I	K	V	A	V	W	D	N	-
AIEC16-2	CD	AIEC	B2	9.7	1.4	P	DNI	D	N	I	I	A	VPGGASF	V	P	GASF	D	H	M	V	T	A	D	S	V	M	A	P	-	S	E	N	I	Q	SV	S	N	----	TGH	G	I	K	V	A	V	W	D	N	-
AIEC17	CD	AIEC	D	21.6	0.266	N	SVE	D	V	E	V	S	VYG	V	Y	----	N	H	M	V	T	A	D	S	V	M	S	A	-	N	E	N	V	K	SV	S	-	----	---	G	M	G	I	G	I	D	D	S	-
AIEC20	CD	AIEC	D	14.2	0.125	N	SVE	S	V	E	V	S	VYG	V	Y	----	N	H	M	A	T	G	D	S	V	M	S	A	-	N	E	N	V	K	SV	S	-	----	---	G	M	G	I	G	I	D	D	S	-
AIEC21	CD	AIEC	B2	17	0.109	P	DNI	D	N	I	I	A	VPGGASF	V	P	GASF	D	H	M	V	T	A	D	S	V	M	A	P	-	S	E	N	I	Q	SV	S	N	DPDF	TGH	G	I	K	V	A	V	W	D	N	-
AIEC23	CD	AIEC	A	9.7	0.568	N	SVE	S	V	E	I	S	VYG	V	Y	----	N	H	M	A	N	G	N	D	V	M	S	A	-	N	E	N	V	K	NP	S	G	----	FTS	G	V	D	I	G	I	D	A	T	-
ECG01	CD	non-AIEC	B2	0.2	0.002	N	SVE	S	V	E	V	S	FDG	F	D	----	N	H	M	A	T	A	D	S	V	M	S	A	-	N	E	N	V	K	SV	S	-	DPDF	---	G	M	D	I	G	I	D	A	T	-
ECG02	CD	non-AIEC	B1	0	0.001	N	SVE	S	V	E	I	S	VYG	V	Y	----	N	H	M	A	N	G	N	D	V	M	S	A	-	N	E	N	V	K	SV	S	-	----	---	G	M	D	I	A	V	D	A	T	-
ECG04	Control	non-AIEC	B1	0.5	0.023	P	DNI	D	N	I	V	A	VPGGASF	V	P	GASF	D	N	L	A	N	G	N	-	E	V	T	S	D	N	K	E	V	K	SV	S	-	----	---	G	M	G	I	A	V	D	D	F	G
ECG05	CD	non-AIEC	B2	0	0.039	N	SVE	S	V	E	V	S	VYG	V	Y	----	N	H	M	A	T	A	D	S	V	M	A	P	-	S	E	N	I	Q	SV	S	N	----	TGH	G	I	K	V	A	V	W	D	N	-
ECG08	Control	non-AIEC	B2	0.3	0.004	N	SVE	S	V	E	V	S	VYG	V	Y	----	N	H	M	A	T	A	D	S	V	M	S	A	-	N	E	N	V	K	SV	S	-	DPDF	---	G	M	G	I	G	I	D	D	S	-
ECG09	CD	non-AIEC	B2	0.2	0.001	P	DNI	D	N	I	I	A	VPGGASF	V	P	GASF	D	H	M	A	T	A	D	S	V	M	S	A	-	N	E	N	V	K	SV	D	-	DPDF	---	G	M	G	I	A	V	D	A	G	T
ECG12	Control	non-AIEC	B2	0.1	0.003	P	DNI	D	N	I	I	A	VPGGASF	V	P	GASF	D	H	M	V	T	A
ECG13	Control	non-AIEC	B2	0.2	0.004	P	DNI	D	N	I	I	A	VPGGASF	V	P	GASF	D	H	M	V	T	A	D	S	V	M	A	P	-	S	E	N	I	Q	SV	S	N	DPDF	TGH	G	I	K	V	A	V	W	D	N	-
ECG15	CD	non-AIEC	B2	5.3	0.038	D	SVE	S	V	E	V	S	FDG	F	D	----	N	H	M	A	T	A	D	S	V	M	S	A	-	N	E	N	V	K	SV	D	-	----	---	G	M	G	I	A	V	D	A	G	T
ECG16	Control	non-AIEC	A	0	0.002	N	SVE	S	V	E	I	S	VYG	V	Y	----	N	H	M	A	N	G	N	D	V	M	A	P	-	S	E	N	V	K	NP	S	G	----	FTS	G	V	D	I	G	I	D	A	T	-
ECG17	Control	non-AIEC	B2	0.2	0.019	P	DNI	D	N	I	I	A	VPGGASF	V	P	GASF	D	H	M	V	T	A	D	S	V	M	A	P	-	S	E	N	I	Q	SV	S	N	DPDF	TGH	G	I	K	V	A	V	W	D	N	-
ECG18	CD	non-AIEC	A	0.1	0.001	N	SVE	S	V	E	I	S	VYG	V	Y	----	N	H	M	A	N	G	N	D	V	M	S	A	-	N	E	N	V	K	NP	S	G	----	FTS	G	V	D	I	G	I	D	A	T	-
ECG19	CD	non-AIEC	A	0	0.023	P	DNI	D	N	I	I	A	VPGGASF	V	P	GASF	D	H	M	A	T	G	D	S	V	M	S	A	-	N	E	N	V	K	SV	D	-	----	---	G	M	G	I	A	V	D	D	G	S
ECG21	CD	non-AIEC	B1	6.1	0.033	P	DNI	D	N	I	V	A	VPGGASF	V	P	GASF	D	N	L	A	N	G	N	S	E	V	T	S	D	N	K	E	V	K	SV	S	-	----	---	G	M	G	I	A	V	D	D	F	G
ECG22	Control	non-AIEC	A	0	0.006	N	SVE	S	V	E	I	S	VYG	V	Y	----	N	H	M	A	N	G	N	D	V	M	S	A	-	N	E	N	V	K	NP	S	G	----	FTS	G	V	D	I	G	I	D	A	T	-
ECG23	Control	non-AIEC	atipical	0.9	0.052	P	DNI	D	N	I	V	A	VPGGASF	V	P	GASF	D	N	L	A	N	G	N	S	E	V	T	S	D	N	K	E	V	K	SV	S	-	----	---	G	M	G	I	A	V	D	D	G	S
ECG26	CD	non-AIEC	B2	0.2	0.005	N	SVE	S	V	E	V	S	VYG	V	Y	----	N	H	M	A	T	A	D	S	V	M	S	A	-	N	E	N	V	K	SV	S	-	----	---	G	M	G	I	G	I	D	D	S	-
ECG28	CD	non-AIEC	D	2.2	0.057	D	SVE	S	V	E	V	S	VYG	V	Y	----	N	H	M	V	T	A	D	S	V	M	S	A	-	N	E	N	V	K	SV	S	-	----	---	G	M	G	I	G	I	D	D	S	-
ECG34	CD	non-AIEC	D	0.4	0.019	D	DNI	D	N	I	I	A	VPGGASF	V	P	GASF	D	N	L	A	N	G	N	D	V	M	S	A	-	N	E	N	I	T	SV	S	-	----	---	D	Q	G	I	G	I	W	D	N	-
ECG41	Control	non-AIEC	B2	0.3	0.003	P	DNI	D	N	I	I	A	VPGGASF	V	P	GASF	D	H	M	V	T	A	D	S	V	M	A	P	-	S	E	N	I	Q	SV	S	N	DPDF	TGH	G	I	K	V	A	V	W	D	N	-
ECG42	CD	non-AIEC	B2	0	0.032	P	DNI	D	N	I	I	A	VPGGASF	V	P	GASF	D	H	M	A	T	G	D	S	V	M	S	A	-	N	E	N	V	K	SV	D	-	----	---	G	M	G	I	A	V	D	D	G	S
ECG43	Control	non-AIEC	B2	0.5	0.018	N	SVE	S	V	E	V	S	FDG	F	D	----	N	H	M	A	T	A	N	S	E	M	A	P	-	S	E	N	I	Q	SV	S	N	DPDF	TGH	G	I	K	V	A	V	W	D	N	-
ECG46	Control	non-AIEC	B1	0	0.001	P	DNI	D	N	I	V	A	VPGGASF	V	P	GASF	D	N	L	A	N	G	D	S	V	M	A	P	-	S	E	N	I	Q	SV	S	N	DPDF	TGH	G	I	K	I	G	I	W	D	N	-
ECG49	Control	non-AIEC	B2	0.3	0.008	N	DNI	D	N	I	I	A	VPGGASF	V	P	GASF	D	H	L	A	N	G	D	S	V	M	A	P	-	S	E	N	I	Q	SV	S	N	DPDF	TGH	G	I	K	I	G	I	W	D	N	-
ECG57	CD	non-AIEC	D	11.8	0.013	N	SVE	S	V	E	V	S	VYG	V	Y	----	N	H	M	A	T	G	D	S	V	M	S	A	-	N	E	N	V	K	SV	S	-	----	---	G	M	G	I	G	I	D	D	S	-
ECG63	CD	non-AIEC	B1	0	0.003	N	SVE	S	V	E	I	S	VYG	V	Y	----	N	H	M	A	N	G	N	D	V	M	S	A	-	N	E	N	V	K	SV	S	-	----	---	G	M	D	I	A	V	D	A	T	-
ECG64	CD	non-AIEC	B1	0.3	0.019	N	SVE	S	V	E	I	S	VYG	V	Y	----	N	H	M	A	N	G	N	D	V	M	S	A	-	N	E	N	V	K	SV	S	-	----	---	G	M	D	I	A	V	D	A	T	-
ECG65	CD	non-AIEC	A	0.1	0.001	N	SVE	S	V	E	I	S	VYG	V	Y	----	N	H	M	A	N	G	N	S	E	V	T	S	D	N	K	E	V	K	SV	S	-	----	---	G	M	D	I	A	V	D	A	T	-
ECG11 (PL39A02)	CD	non-AIEC	B2	0.2	0.02	P	DNI	D	N	I	I	A	VPGGASF	V	P	GASF	D	H	M	V	T	A	D	S	V	M	A	P	-	S	E	N	I	Q	SV	S	N	DPDF	TGH	G	I	K	V	A	V	W	D	N	-
K-12	-	non-AIEC	A	0	0.001	N	SVE	S	V	E	I	S	VYG	V	Y	----	N	H	M	A	N	G	N	D	V	M	S	A	-	N	E	N	V	K	NP	S	G	----	FTS	G	V	D	I	G	I	D	A	T	-
[truncated: 31 more columns]
