# Supplementary material for: Amino Acid Substitutions and Differential Gene Expression of Outer Membrane Proteins in Adherent-Invasive Escherichia coli
Source: Front Microbiol. 2019 Aug 6;10:1707. doi: 10.3389/fmicb.2019.01707 (PMC6691688; doi:10.3389/fmicb.2019.01707)
Supplement: Supplementary file 4 [file Table_2.xlsx]

## Sheet: S2
Supplementary Table 2. Primers and probes used in the study to amplify, sequence and analyze differential expression of ompA, ompC and ompF genes.
Primer		Sequence (5’à3’)	PCR fragment size (bp)		Annealing temperature (ºC)		Reference
PCR amplification and Sanger sequencing
ompA-F	TAAGCYTGCGGCTAGAGTTAC			1000	58	This study
ompA-R	ACCGTGTTATCTCGTTGGAG
ompC-F	GCAGGCCCTTTGTTCGATA			1236	58	Ruiz del Castillo et al., 2013
ompC-R	GCCGACTGATTAATGAGGGTTA
ompF-F	GCAGTGGCAGGTGTCATAAA			1158	60	Ruiz del Castillo et al., 2013
ompF-R	TCGGCATTTAACAAAGAGGTG
RT-qPCR
ompA-F89-107	CTGGTGCTAAACTGGGCTG			126	56	This study
ompA-R179-200	TTAACCTGGTAACCACCAAAAG
ompC-F766-786	CTGAGCAGCCAGGTAGATGTT			369	58	This study
ompC-R423-440	CATGCAGCAGCGTGGTAA
ompF-F468-487	CGGCGTTGCTACCTATCGTA			305	56	This study
ompF-R731-751	CTGCCAGGTAGATGTTGTTCG
gapdh-F752-773	CAACTTACGAGCAGATCGAAGC			170	57	Modified from Viveiros et al., 2007
gapdh-R902-923	AGTTTCACGAAGTTGTCGTTCA
16S E. coli 395F	CATGCCGCGTGTATGAAGAA			105	60	Huijsdens et al., 2002
16S E. coli 490R	CGGGTAACGTCAATGAGCAAA
