# Supplementary material for: Amino Acid Substitutions and Differential Gene Expression of Outer Membrane Proteins in Adherent-Invasive Escherichia coli
Source: Front Microbiol. 2019 Aug 6;10:1707. doi: 10.3389/fmicb.2019.01707 (PMC6691688; doi:10.3389/fmicb.2019.01707)
Supplement: Supplementary file 5 [file Table_3.XLSX]

## Sheet: S3
Supplementary Table 3. Distribution of OmpA amino acid substitutions among the strain collection. Number of strains in each variant and pathotype are indicated.
1Gene sequences retrieved from NCBI.
Variant	Amino acid position																	Group of strains
LF82	26	27	46	87	88	89	114	129	131	132	134-137	139	176	186	200	228	276	AIEC	Non-AIEC	IPEC1	ExPEC1
	N	T	N	S	V	E	V	S	F	D	(absent)	N	H	M	A	T	A
Variant 1 (n=5)																		2	2	0	1
Variant 2 (n=1)			D															0	1	0	0
Variant 3 (n=3)			D						V	Y					V			1	2	0	0
Variant 4 (n=6)									V	Y								1	3	0	2
Variant 5 (n=3)									V	Y							G	1	1	0	1
Variant 6 (n=15)							I		V	Y						N	G	2	9	4	0
Variant 7 (n=1)			D	D	N	I			V	P	GASF	D					G	0	0	1	0
Variant 8 (n=6)			P	D	N	I		A	V	P	GASF	D	N	L		N	G	1	4	1	0
Variant 9 (n=1)			D	D	N	I	I	A	V	P	GASF	D	N	L		N	G	0	1	0	0
Variant 10 (n=1)	Y	P		D	N	I	I		V	P	GASF	D		L		N	G	0	1	0	0
Variant 11 (n=3)			P	D	N	I	I	A	V	P	GASF	D					G	1	2	0	0
Variant 12 (n=2)			P	D	N	I	I	A	V	P	GASF	D						0	1	1	0
Variant 13 (n=14)			P	D	N	I	I	A	V	P	GASF	D			V			7	6	0	1
