# Supplementary material for: Amino Acid Substitutions and Differential Gene Expression of Outer Membrane Proteins in Adherent-Invasive Escherichia coli
Source: Front Microbiol. 2019 Aug 6;10:1707. doi: 10.3389/fmicb.2019.01707 (PMC6691688; doi:10.3389/fmicb.2019.01707)
Supplement: Supplementary file 7 [file Table_5.XLSX]

## Sheet: S5
Supplementary Table 5. Distribution of OmpF amino acid substitutions among the strain collection. Number of strains in each variant and pathotype are indicated.
1Gene sequences retrieved from NCBI.
Variant	Amino acid position																														Group of strains
LF82	48	51	60	99	112	115	118	176	186	187	188	189	190	205	221	222	225	226	227	228	230	264	268	269	270	271	307	308	309	321	AIEC	Non-AIEC	IPEC1	ExPEC1
	G	E	M	T	Y	V	F	A	D	-	T	A	R	Y	N	L	E	S	S	L	K	T	T	N	T	S	E	G	I	G
Variant 1 (n=29)																															11	14	0	4
Variant 2 (n=2)																	A	Q	L		N				I						0	0	2	0
Variant 3 (n=13)																	A	Q	P		N										2	9	1	1
Variant 4 (n=3)																	A	Q	P		N	I									0	2	0	1
Variant 5 (n=1)																	A	Q	P		N	I								C	1	0	0	0
Variant 6 (n=1)																	A	Q	P		N								F		1	0	0	0
Variant 7 (n=1)	A	V	K			I											A	Q	P		N							D			0	1	0	0
Variant 8 (n=2)	D	V	K			I											A	Q	P		N										0	2	0	0
Variant 9 (n=1)	D	V	K			I		T									A	Q	P		N										0	1	0	0
Variant 10 (n=5)	D	V	K	K	F	A	I		A	G	I	P	E	F	D	A	A	E	F	R	Q		E	G	-	-	-	-	-	-	1	3	1	0
