# Supplementary material for: Amino Acid Substitutions and Differential Gene Expression of Outer Membrane Proteins in Adherent-Invasive Escherichia coli
Source: Front Microbiol. 2019 Aug 6;10:1707. doi: 10.3389/fmicb.2019.01707 (PMC6691688; doi:10.3389/fmicb.2019.01707)
Supplement: Supplementary file 8 [file Table_6.xlsx]

## Sheet: S6
Supplementary Table 6. Prevalence of amino acid mutations in a collection of AIEC/non-AIEC strains regarding AIEC phenotype and phylogroup origin of the strains.Values are given in percentages with respect to the total number of AIEC or non-AIEC strains. For phylogroup analysis, the atypical non-AIEC strain was discarded.
OmpA Variable Position	Amino acid	Pathotype			Only B2 strains			Phylogroup
		Non-AIEC (n= 30)	AIEC (n=14)	p-value	Non-AIEC (n= 14)	AIEC (n=10)	p-value	A (n=7)	B1 (n=7)	B2 (n=24)	D (n=5)	p-value
P46	N	0.5	0.357143	0.205	0.428571	0.2	0.33	0.857143	0.428571	0.333333	0.6	0.032
	P	0.4	0.571429		0.5	0.7		0.142857	0.571429	0.583333	0
	T	0	0.0714286		0	0.1		0	0	0.0416667	0
	D	0.1	0		0.0714286	0		0	0	0.0416667	0.4
P87_89	SVE	0.533333	0.357143	0.223	0.428571	0.2	0.234	0.857143	0.428571	0.333333	0.8	0.043
	DNI	0.466667	0.642857		0.571429	0.8		0.142857	0.571429	0.666667	0.2
P114	V	0.4	0.285714	0.35	0.428571	0.1	0.097	0	0.571429	0.291667	0.8	0.018
	I	0.6	0.714286		0.571429	0.9		1	0.428571	0.708333	0.2
P129	SVE	0.533333	0.357143	0.223	0.428571	0.2	0.234	0.857143	0.428571	0.333333	0.8	0.043
	A	0.466667	0.642857		0.571429	0.8		0.142857	0.571429	0.666667	0.2
P131_137	FDG	0.1	0.0714286	0.551	0.214286	0.1	0.504	0	0	0.166667	0	0.013
	VPGGASF	0.466667	0.642857		0.571429	0.8		0.142857	0.571429	0.666667	0.2
	VYG	0.433333	0.285714		0.214286	0.1		0.857143	0.428571	0.166667	0.8
P139	N	0.533333	0.357143	0.223	0.428571	0.2	0.234	0.857143	0.428571	0.333333	0.8	0.043
	D	0.466667	0.642857		0.571429	0.8		0.142857	0.571429	0.666667	0.2
P176	H	0.833333	0.928571	0.367	1	1	ND	1	0.428571	1	0.8	<0.001
	N	0.166667	0.0714286		0	0		0	0.571429	0	0.2
P186	M	0.8	0.928571	0.27	0.928571	1	0.583	1	0.428571	0.958333	0.8	0.003
	L	0.2	0.0714286		0.0714286	0		0	0.571429	0.0416667	0.2
P200	A	0.8	0.428571	0.018	0.642857	0.3	0.107	1	1	0.5	0.6	0.017
	V	0.2	0.571429		0.357143	0.7		0	0	0.5	0.4
P228	T	0.533333	0.785714	0.101	0.928571	0.9	0.67	0.142857	0	0.916667	0.8	<0.001
	N	0.466667	0.214286		0.0714286	0.1		0.857143	1	0.0833333	0.2
P276	A	0.433333	0.642857	0.166	0.857143	0.8	0.563	0	0	0.833333	0.4	<0.001
	G	0.566667	0.357143		0.142857	0.2		1	1	0.166667	0.6
OmpC Variable Position	Amino acid	Pathotype			Only B2 strains			Phylogroup
		Non-AIEC (n= 29)	AIEC (n=14)	p-value	Non-AIEC (n= 13)	AIEC (n=10)	p-value	A (n=7)	B1 (n=7)	B2 (n=23)	D (n=5)	p-value
P47	N	0.448276	0.357143	0.409	0.0769231	0.3	0.2	0.857143	0.857143	0.173913	0.2	0.001
	D	0.551724	0.642857		0.923077	0.7		0.142857	0.142857	0.826087	0.8
P49	S	0.689655	0.857143	0.459	1	0.9	0.435	0.285714	0.428571	0.956522	0.8	0.002
	D	0.275862	0.142857		0	0.1		0.714286	0.428571	0.0434783	0.2
	-	0.0344828	0		0	0		0	0.142857	0	0
P50	E	0.172414	0.142857	0.343	0.0769231	0.1	0.488	0.142857	0.428571	0.0869565	0	0.337
	V	0.827586	0.785714		0.923077	0.8		0.857143	0.571429	0.869565	1
	K	0	0.0714286		0	0.1		0	0	0.0434783	0
P57	M	0.862069	0.928571	0.469	1	1	ND	0.857143	0.571429	1	1	0.007
	V	0.137931	0.0714286		0	0		0.142857	0.428571	0	0
P85	A	0.310345	0.571429	0.139	0.538462	0.8	0.115	0.142857	0.142857	0.652174	0	0.003
	S	0.551724	0.285714		0.461538	0.1		0.714286	0.428571	0.304348	1
	T	0.137931	0.0714286		0	0		0.142857	0.428571	0	0
	E	0	0.0714286		0	0.1		0	0	0.0434783	0
P86	P	0.310345	0.642857	0.117	0.538462	0.9	0.077	0.142857	0.142857	0.695652	0	<0.001
	A	0.551724	0.285714		0.461538	0.1		0.714286	0.428571	0.304348	1
	S	0.137931	0.0714286		0	0		0.142857	0.428571	0	0
P88	-	0.862069	0.928571	0.132	1	1	ND	0.857143	0.571429	1	1	0.041
	A	0	0.0714286		0	0		0	0.142857	0	0
	D	0.137931	0		0	0		0.142857	0.285714	0	0
P89	S	0.310345	0.642857	0.041	0.538462	0.9	0.077	0.142857	0.142857	0.695652	0	0.002
	N	0.689655	0.357143		0.461538	0.1		0.857143	0.857143	0.304348	1
P90	E	0.862069	0.857143	0.297	1	0.9	0.435	0.857143	0.571429	0.956522	1	0.046
	K	0.137931	0.0714286		0	0		0.142857	0.428571	0	0
	D	0	0.0714286		0	0.1		0	0	0.0434783	0
P91	N	0.862069	0.928571	0.469	1	1	ND	0.857143	0.571429	1	1	0.007
	E	0.137931	0.0714286		0	0		0.142857	0.428571	0	0
P107	I	0.310345	0.571429	0.096	0.538462	0.8	0.195	0	0.142857	0.652174	0.2	0.004
	V	0.689655	0.428571		0.461538	0.2		1	0.857143	0.347826	0.8
P174	Q	0.275862	0.5	0.304	0.538462	0.7	0.363	0	0.142857	0.608696	0	0.002
	K	0.689655	0.5		0.461538	0.3		1	0.857143	0.391304	0.8
	T	0.0344828	0		0	0		0	0	0	0.2
P177-178	SV	0.862069	0.785714	0.343	1	0.8	0.241	0.285714	1	0.913043	1	0.001
	NP	0.137931	0.142857		0	0.1		0.714286	0	0.0434783	0
	SA	0	0.0714286		0	0.1		0	0	0.0434783	0
P179	S	0.862069	0.928571	0.132	0.769231	0.9	0.155	0.857143	1	0.826087	1	0.844
	D	0.137931	0		0.230769	0		0.142857	0	0.130435	0
	H	0	0.0714286		0	0.1		0	0	0.0434783	0
P182	N	0.275862	0.571429	0.138	0.538462	0.8	0.115	0	0.142857	0.652174	0	<0.001
	-	0.586207	0.285714		0.461538	0.1		0.285714	0.857143	0.304348	1
	G	0.137931	0.142857		0	0.1		0.714286	0	0.0434783	0
P183-186	DPDF	0.344828	0.5	0.259	0.692308	0.6	0.49	0	0.285714	0.652174	0	0.002
	----	0.655172	0.5		0.307692	0.4		1	0.714286	0.347826	1
P187-189	TGH	0.275862	0.571429	0.138	0.538462	0.8	0.115	0	0.142857	0.652174	0	<0.001
	---	0.586207	0.285714		0.461538	0.1		0.285714	0.857143	0.304348	1
	FTS	0.137931	0.142857		0	0.1		0.714286	0	0.0434783	0
P191	I	0.275862	0.571429	0.247	0.538462	0.8	0.115	0	0.142857	0.652174	0	<0.001
	V	0.137931	0.142857		0	0.1		0.714286	0	0.0434783	0
	M	0.551724	0.285714		0.461538	0.1		0.285714	0.857143	0.304348	0.8
	Q	0.0344828	0		0	0		0	0	0	0.2
P197	K	0.275862	0.571429	0.165	0.538462	0.8	0.078	0	0.142857	0.652174	0	<0.001
	D	0.310345	0.214286		0.0769231	0.2		0.857143	0.428571	0.130435	0
	G	0.413793	0.214286		0.384615	0		0.142857	0.428571	0.217391	1
P220	V	0.206897	0.571429	0.022	0.461538	0.8	0.111	0	0	0.608696	0	0.001
	I	0.793103	0.428571		0.538462	0.2		1	1	0.391304	1
P222	A	0.586207	0.714286	0.32	0.692308	0.9	0.251	0.285714	0.857143	0.782609	0	0.001
	G	0.413793	0.285714		0.307692	0.1		0.714286	0.142857	0.217391	1
P224	V	0.586207	0.714286	0.32	0.692308	0.9	0.251	0.285714	0.857143	0.782609	0	0.001
	I	0.413793	0.285714		0.307692	0.1		0.714286	0.142857	0.217391	1
P231	W	0.310345	0.642857	0.041	0.538462	0.9	0.077	0	0.142857	0.695652	0.2	0.002
	D	0.689655	0.357143		0.461538	0.1		1	0.857143	0.304348	0.8
P232	D	0.62069	0.857143	0.108	0.769231	0.9	0.404	0.142857	0.571429	0.826087	1	0.002
	A	0.37931	0.142857		0.230769	0.1		0.857143	0.428571	0.173913	0
P235	N	0.310345	0.642857	0.203	0.538462	0.9	0.176	0	0.142857	0.695652	0.2	<0.001
	T	0.310345	0.142857		0.0769231	0.1		0.857143	0.428571	0.130435	0
	S	0.137931	0.142857		0.153846	0		0	0	0.0869565	0.8
	F	0.0689655	0.0714286		0	0		0	0.428571	0	0
	G	0.172414	0		0.230769	0		0.142857	0	0.130435	0
P236	-	0.758621	0.928571	0.432	0.769231	1	0.265	0.857143	0.571429	0.869565	1	0.022
	G	0.0689655	0.0714286		0	0		0	0.428571	0	0
	S	0.103448	0		0.0769231	0		0.142857	0	0.0434783	0
	T	0.0689655	0		0.153846	0		0	0	0.0869565	0
P237	-	0.758621	0.928571	0.253	0.769231	1	0.161	0.857143	0.571429	0.869565	1	0.008
	L	0.0689655	0.0714286		0	0		0	0.428571	0	0
	Y	0.172414	0		0.230769	0		0.142857	0	0.130435	0
P238	-	0.827586	1	0.435	0.769231	1	0.265	0.857143	1	0.869565	1	0.713
	T	0.0344828	0		0	0		0	0	0	0
	V	0.0689655	0		0.153846	0		0	0	0.0869565	0
	I	0.0689655	0		0.0769231	0		0.142857	0	0.0434783	0
P239	-	0.827586	1	0.255	0.769231	1	0.265	0.857143	1	0.869565	1	0.876
	S	0.137931	0		0.153846	0		0.142857	0	0.0869565	0
	V	0.0344828	0		0.0769231	0		0	0	0.0434783	0
P240	-	0.758621	0.928571	0.37	0.769231	1	0.265	0.857143	0.571429	0.869565	1	0.133
	N	0.172414	0.0714286		0.153846	0		0.142857	0.428571	0.0434783	0
	D	0.0689655	0		0.0769231	0		0	0	0.0869565	0
P241	-	0.758621	0.928571	0.37	0.769231	1	0.265	0.857143	0.571429	0.869565	1	0.133
	N	0.0689655	0		0.153846	0		0	0	0.0869565	0
	G	0.172414	0.0714286		0.0769231	0		0.142857	0.428571	0.0434783	0
P243	-	0.689655	0.928571	0.223	0.769231	1	0.161	0.571429	0.571429	0.869565	1	0.01
	V	0.172414	0		0.230769	0		0.142857	0	0.130435	0
	Y	0.0689655	0.0714286		0	0		0	0.428571	0	0
P244	-	0.689655	0.928571	0.558	0.769231	1	0.448	0.571429	0.571429	0.869565	1	0.082
	A	0.0689655	0		0.0769231	0		0.142857	0	0.0434783	0
	T	0.0344828	0		0.0769231	0		0	0	0.0434783	0
	G	0.0689655	0.0714286		0	0		0	0.428571	0	0
	V	0.0689655	0		0.0769231	0		0	0	0.0434783	0
P250	T	0.482759	0.642857	0.256	0.769231	0.9	0.404	0.142857	0.142857	0.826087	0.2	<0.001
	N	0.517241	0.357143		0.230769	0.1		0.857143	0.857143	0.173913	0.8
P311	V	0.586207	0.714286	0.32	0.692308	0.8	0.463	0.285714	0.857143	0.73913	0.4	0.058
	L	0.413793	0.285714		0.307692	0.2		0.714286	0.142857	0.26087	0.6
P323	V	0.586207	0.714286	0.519	0.769231	0.8	0.655	0.142857	0.571429	0.782609	0.6	0.002
	T	0.206897	0.0714286		0.0769231	0		0.142857	0.428571	0.0434783	0.4
	-	0.206897	0.214286		0.153846	0.2		0.714286	0	0.173913	0
P324	V	0.241379	0.571429	0.068	0.461538	0.8	0.083	0	0.142857	0.608696	0	<0.001
	I	0.551724	0.214286		0.384615	0		0.285714	0.857143	0.217391	1
	-	0.206897	0.214286		0.153846	0.2		0.714286	0	0.173913	0
P325	A	0.344828	0.571429	0.45	0.461538	0.8	0.173	0	0.571429	0.608696	0	<0.001
	N	0.344828	0.142857		0.307692	0		0.142857	0.428571	0.173913	0.6
	-	0.206897	0.214286		0.153846	0.2		0.714286	0	0.173913	0
	G	0.103448	0.0714286		0.0769231	0		0.142857	0	0.0434783	0.4
P326	G	0.689655	0.714286	0.911	0.769231	0.8	0.5	0.142857	1	0.782609	0.6	<0.001
	-	0.172414	0.214286		0.0769231	0.2		0.714286	0	0.130435	0
	T	0.103448	0.0714286		0.0769231	0		0.142857	0	0.0434783	0.4
P328	N	0.793103	0.785714	0.624	0.846154	0.8	0.596	0.285714	1	0.826087	1	0.003
	G	0.206897	0.214286		0.153846	0.2		0.714286	0	0.173913	0
OmpF Variable Position	Amino acid	Pathotype			Only B2 strains			Phylogroup
		Non-AIEC (n= 30)	AIEC (n=14)	p-value	Non-AIEC (n= 14)	AIEC (n=10)	p-value	A (n=7)	B1 (n=7)	B2 (n=24)	D (n=5)	p-value
P48	G	0.8	1	0.198	0.928571	1	0.583	0.714286	0.857143	0.958333	0.8	0.112
	D	0.166667	0		0.0714286	0		0.285714	0	0.0416667	0.2
	A	0.0333333	0		0	0		0	0	0	0.2
P51	E	0.8	1	0.084	0.928571	1	0.583	0.714286	0.857143	0.958333	0.8	0.302
	V	0.2	0		0.0714286	0		0.285714	0.142857	0.0416667	0.2
P60	M	0.8	1	0.084	0.928571	1	0.583	0.714286	0.857143	0.958333	0.8	0.302
	K	0.2	0		0.0714286	0		0.285714	0.142857	0.0416667	0.2
P115	V	0.8	1	0.198	0.928571	1	0.583	0.714286	0.857143	0.958333	0.8	0.314
	A	0.1	0		0.0714286	0		0.142857	0	0.0416667	0.2
	I	0.1	0		0	0		0.142857	0.142857	0	0
P225_230	ESSLGK	0.433333	0.642857	0.43	0.857143	0.8	0.934	0	0	0.833333	0.4	<0.001
	AQPLGN	0.466667	0.285714		0.0714286	0.1		0.857143	1	0.0833333	0.4
	AEFRGQ	0.1	0.0714286		0.0714286	0.1		0.142857	0	0.0833333	0.2
P264_271	TNKFTNTS	0.833333	0.857143	0.953	0.857143	0.9	0.676	0.857143	1	0.875	0.4	0.063
	EG------	0.1	0.0714286		0.0714286	0.1		0.142857	0	0.0833333	0.2
	TNKFTNIS	0.0666667	0.0714286		0.0714286	0		0	0	0.0416667	0.4
